# Supplementary material for: In Silico Investigation of Parkin-Activating Mutations Using Simulations and Network Modeling
Source: Biomolecules. 2024 Mar 19;14(3):365. doi: 10.3390/biom14030365 (PMC10968616; doi:10.3390/biom14030365)
Supplement: Supplementary file 1 [file biomolecules-14-00365-s001.zip]

Archive with 2 entries (2 files):
- supplemental figures and data ParkinMutants-Penultimate-MAC-17Jan24_FF_v2.pdf
- __MACOSX/._supplemental figures and data ParkinMutants-Penultimate-MAC-17Jan24_FF_v2.pdf
